# Supplementary material for: Radioembolization of Hepatocellular Carcinoma with 90Y Glass Microspheres: No Advantage of Voxel Dosimetry with Respect to Mean Dose in Dose–Response Analysis with Two Radiological Methods
Source: Cancers (Basel). 2022 Feb 15;14(4):959. doi: 10.3390/cancers14040959 (PMC8869948; doi:10.3390/cancers14040959)
Supplement: Supplementary file 1 [file cancers-14-00959-s001.zip]

Archive with 1 entries (1 files):
- cancers-1523648-supplementary.pdf
